# Supplementary material for: Glyphosate-Induced Phosphonatase Operons in Soil Bacteria of the Genus Achromobacter
Source: Int J Mol Sci. 2024 Jun 10;25(12):6409. doi: 10.3390/ijms25126409 (PMC11203657; doi:10.3390/ijms25126409)
Supplement: Supplementary file 1 [file ijms-25-06409-s001.zip]

Archive with 1 entries (1 files):
- ijms-2969439-supplementary.pdf
